# Supplementary material for: The Levels of Bioelements in Postmenopausal Women with Metabolic Syndrome
Source: Nutrients. 2022 Oct 2;14(19):4102. doi: 10.3390/nu14194102 (PMC9572475; doi:10.3390/nu14194102)
Supplement: Supplementary file 1 [file nutrients-14-04102-s001.zip]

Archive with 1 entries (1 files):
- nutrients-1907206-supplementary.pdf
